# Supplementary material for: Intranasal and Serum Gentamicin Concentration: Comparison of Three Topical Administration Protocols in Dogs
Source: Vet Sci. 2023 Jul 28;10(8):490. doi: 10.3390/vetsci10080490 (PMC10457901; doi:10.3390/vetsci10080490)
Supplement: Supplementary file 1 [file vetsci-10-00490-s001.zip]

Archive with 2 entries (2 files):
- vetsci-2487954-supplementary.pdf
- Video supporting information.mp4
